# Supplementary material for: A Facile Interfacial Self-Assembly of Crystalline Colloidal Monolayers by Tension Gradient
Source: Micromachines (Basel). 2018 Jun 13;9(6):297. doi: 10.3390/mi9060297 (PMC6187851; doi:10.3390/mi9060297)
Supplement: Supplementary file 1 [file micromachines-09-00297-s001.zip]

Archive with 1 entries (1 files):
- micromachines-308942-supplementary.avi
